# Supplementary material for: Lipase as a Chiral Selector Immobilised on Carboxylated Single-Walled Carbon Nanotubes and Encapsulated in the Organic Polymer Monolithic Capillary for Nano-High Performance Liquid Chromatography Enantioseparation of Racemic Pharmaceuticals
Source: Molecules. 2023 Sep 16;28(18):6663. doi: 10.3390/molecules28186663 (PMC10534468; doi:10.3390/molecules28186663)
Supplement: Supplementary file 1 [file molecules-28-06663-s001.zip]

Archive with 1 entries (1 files):
- molecules-2587506-supplementary.pdf
